# Supplementary material for: Reprogramming Cells for Synergistic Combination Therapy with Nanotherapeutics against Uveal Melanoma
Source: Biomimetics (Basel). 2018 Sep 25;3(4):28. doi: 10.3390/biomimetics3040028 (PMC6352695; doi:10.3390/biomimetics3040028)
Supplement: Supplementary file 1 [file biomimetics-03-00028-s001.zip]

Archive with 1 entries (1 files):
- biomimetics-332633-supplementary.pdf
